# Supplementary material for: A fecal sequel: Testing the limits of a genetic assay for bat species identification
Source: PLoS One. 2019 Nov 14;14(11):e0224969. doi: 10.1371/journal.pone.0224969 (PMC6855431; doi:10.1371/journal.pone.0224969)
Supplement: S1 Table — (XLSX) [file pone.0224969.s001.xlsx]

## Sheet: Sheet1
Bat specimens from the American Museum of Natural History that were COI barcoded for this study
Scientific Name	AMCC#	GenBank Accession number
Artibeus intermedius	207598	MN631188
Artibeus lituratus	212149	MN631192
Carollia sowelli	212107	MN631199
Lampronycteris brachyotis	207581	MN631187
Lasiurus blossevillii	110491	MN631203
Macrotus waterhousii	231487	MN631200
Micronycteris microtis	212116	MN631190
Micronycteris schmidtorum	242881	MN631185
Mimon cozumelae	212179	MN631195
Molossus molossus	110406	MN631197
Molossus sinaloae	232491	MN631196
Mormoops megalophylla	242792	MN631184
Noctilio albiventris	109543	MN631189
Peropteryx macrotis	109689	MN631202
Platyrrhinus helleri	212161	MN631194
Pteronotus mesoamericanus	212160	MN631193
Pteronotus personatus	232554	MN631186
Rhynchonycteris naso	109327	MN631198
Saccopteryx bilineata	212131	MN631191
Vampyrum spectrum	110477	MN631201
Natalus mexicanus	251351	MN631204
