# Supplementary material for: A fecal sequel: Testing the limits of a genetic assay for bat species identification
Source: PLoS One. 2019 Nov 14;14(11):e0224969. doi: 10.1371/journal.pone.0224969 (PMC6855431; doi:10.1371/journal.pone.0224969)
Supplement: S2 Table — (XLSX) [file pone.0224969.s002.xlsx]

## Sheet: Sheet1
Read counts for mock community experiments
1:192
File Name	Total Reads	Correctly Assigned reads	Unassigned reads/non species level ID's	Misassigned Reads	% Unassigned reads/non species level ID's	% Misassigned Reads
TABR.1.192.CO1.Rep1	58442	57050	1392	0	2.38185	0
EPFU.1.192.CO1.Rep9	11527	10731	796	0	6.90553	0
COTO.1.192.CO1.Rep5	110665	108800	1865	0	1.68527	0
COTO.1.192.CO1.Rep4	44297	43576	721	0	1.62765	0
TABR.1.192.CO1.Rep9	48265	47101	1164	0	2.41169	0
EPFU.1.192.CO1.Rep7	41984	40979	1005	0	2.39377	0
TABR.1.192.CO1.Rep2	34732	33891	841	0	2.4214	0
EPFU.1.192.CO1.Rep2	54460	53487	973	0	1.78663	0
EPFU.1.192.CO1.Rep1	22127	20486	1046	595	4.72726	2.68902
COTO.1.192.CO1.Rep10	40443	39774	669	0	1.65418	0
EPFU.1.192.CO1.Rep10	49794	48315	1479	0	2.97024	0
TABR.1.192.CO1.Rep7	61044	59650	1394	0	2.2836	0
EPFU.1.192.CO1.Rep8	14322	13866	456	0	3.18391	0
TABR.1.192.CO1.Rep5	70924	68994	1930	0	2.72122	0
COTO.1.192.CO1.Rep1	73769	72651	1118	0	1.51554	0
EPFU.1.192.CO1.Rep4	40412	39415	997	0	2.46709	0
TABR.1.192.CO1.Rep6	53341	52140	1201	0	2.25155	0
COTO.1.192.CO1.Rep2	45203	44538	665	0	1.47114	0
EPFU.1.192.CO1.Rep6	71636	70222	1414	0	1.97387	0
COTO.1.192.CO1.Rep6	49187	48122	1065	0	2.16521	0
COTO.1.192.CO1.Rep9	58310	51016	7294	0	12.509	0
TABR.1.192.CO1.Rep4	51502	50186	1316	0	2.55524	0
COTO.1.192.CO1.Rep3	28344	27901	443	0	1.56294	0
EPFU.1.192.CO1.Rep3	41517	40520	997	0	2.40143	0
EPFU.1.192.CO1.Rep5	64483	62808	1675	0	2.59758	0
TABR.1.192.CO1.Rep8	48635	47446	1189	0	2.44474	0
TABR.1.192.CO1.Rep3	37813	36789	1024	0	2.70806	0
COTO.1.192.CO1.Rep8	25409	24749	660	0	2.5975	0
TABR.1.192.CO1.Rep10	21806	21364	442	0	2.02697	0
COTO.1.192.CO1.Rep7	21318	20916	402	0	1.88573	0
1:64
File Name	Total Reads	Correctly Assigned reads	Unassigned reads/non species level ID's	Misassigned Reads	% Unassigned reads/non species level ID's	% Misassigned Reads
TABR.1.64.rep1	12459	11316	1143	0	9.17409	0
TABR.1.64.rep2	14548	13060	1488	0	10.2282	0
TABR.1.64.rep3	10300	9304	996	0	9.6699	0
TABR.1.64.rep4	14390	13208	1182	0	8.21404	0
TABR.1.64.rep5	11413	10456	957	0	8.38517	0
TABR.1.64.rep6	9714	8937	777	0	7.99876	0
TABR.1.64.rep7	8162	7534	628	47	7.69419	0.575839
TABR.1.64.rep8	14648	13553	1095	0	7.47542	0
TABR.1.64.rep9	10823	9997	826	0	7.6319	0
TABR.1.64.rep10	7834	7247	587	0	7.49298	0
COTO.1.64.rep1	8042	7366	676	0	8.40587	0
COTO.1.64.rep2	8093	7417	676	0	8.3529	0
COTO.1.64.rep3	9773	8675	1098	0	11.235	0
COTO.1.64.rep4	8059	6728	1331	0	16.5157	0
COTO.1.64.rep5	12477	11329	1148	0	9.20093	0
COTO.1.64.rep6	9877	8789	1088	0	11.0155	0
COTO.1.64.rep7	12130	10907	1223	0	10.0824	0
COTO.1.64.rep8	11221	10232	989	0	8.81383	0
COTO.1.64.rep9	6399	5924	475	0	7.42303	0
COTO.1.64.rep10	11862	10945	917	0	7.73057	0
EPFU.1.64.rep1	7152	6605	547	0	7.64821	0
EPFU.1.64.rep2	10716	9812	904	0	8.43598	0
EPFU.1.64.rep3	9036	8445	591	0	6.5405	0
EPFU.1.64.rep4	9848	9210	638	0	6.47847	0
EPFU.1.64.rep5	12702	11711	991	0	7.80192	0
EPFU.1.64.rep6	8797	7974	823	0	9.35546	0
EPFU.1.64.rep7	6939	6294	598	0	8.61796	0
EPFU.1.64.rep8	6553	6009	544	0	8.30154	0
EPFU.1.64.rep9	9616	8800	816	0	8.48586	0
EPFU.1.64.rep10	7993	7174	819	0	10.2465	0
