# Supplementary material for: A fecal sequel: Testing the limits of a genetic assay for bat species identification
Source: PLoS One. 2019 Nov 14;14(11):e0224969. doi: 10.1371/journal.pone.0224969 (PMC6855431; doi:10.1371/journal.pone.0224969)
Supplement: S3 Table — (XLSX) [file pone.0224969.s003.xlsx]

## Sheet: Sheet1
Read counts for bat guano samples from mines in the U.S. Southwest
Mine ID is in the same order as Fig 3.
Mine ID	Total Reads	Species Level Reads
M001	43365	8603
M002	46776	45081
M003	47116	30802
M004	131775	54684
M005	65770	10681
M006	65301	53606
M007	60759	55474
M008	56583	43427
M009	176142	175796
M010	445129	5973
M011	46137	33876
M012	331609	71753
M013	68654	20462
M014	71508	71416
M015	78484	67532
M016	226056	135884
M017	101294	62581
M018	136652	46151
M019	73277	71437
M020	82348	38732
M021	47594	36649
M022	48067	26676
M023	73667	68203
M024	67766	29907
M025	37738	2578
M026	207576	57429
M027	54853	43124
M028	54853	902
M029	163542	98389
M030	41331	13675
M031	29504	29450
M032	116757	93377
M033	47252	25834
M034	55023	8659
M035	83381	54991
M036	55353	458
M037	131190	15613
M038	121555	28147
M039	78456	11208
M040	41608	37804
M041	147414	37751
