# Supplementary material for: A fecal sequel: Testing the limits of a genetic assay for bat species identification
Source: PLoS One. 2019 Nov 14;14(11):e0224969. doi: 10.1371/journal.pone.0224969 (PMC6855431; doi:10.1371/journal.pone.0224969)
Supplement: S4 Table — (XLSX) [file pone.0224969.s004.xlsx]

## Sheet: Sheet1
Read counts for bat guano samples from subterranean roosts in Belize
Sample ID	Figure 6 ID	Total reads	Species level ID
AMNHBelize1	Ka’kabiche1	4617	1291
AMNHBelize2	Ka’kabiche2	5367	1977
AMNHBelize4	Ka’kabiche4	3438	1489
AMNHBelize5	Ka’kabiche5	5221	4856
AMNHBelize6	Ka’kabiche6	4045	1576
AMNHBelize7	Ka’kabiche7	1176	70
AMNHBelize8	Lamanai8	4456	2036
AMNHBelize9	SWLamanai9	4542	1665
